# Supplementary material for: Endothelial Cell-Derived SO2 Controls Endothelial Cell Inflammation, Smooth Muscle Cell Proliferation, and Collagen Synthesis to Inhibit Hypoxic Pulmonary Vascular Remodelling
Source: Oxid Med Cell Longev. 2021 Apr 17;2021:5577634. doi: 10.1155/2021/5577634 (PMC8068783; doi:10.1155/2021/5577634)
Supplement: Supplementary 2 — Figure S2: Increased EC-derived SO2 ameliorates hypoxia-induced PAEC inflammation in vivo and in vitro. (a) Immunofluorescence in situ detection of MCP-1 protein expression in mouse PAECs. Red fluorescence represents MCP-1 protein and green fluorescence represents endothelial cell marker CD31. (b) In situ detection of macrophage infiltration around the mouse pulmonary arteries by immunofluorescence. Green fluorescence represents mouse macrophage marker F4/80, and red fluorescence represents vascular smooth muscle marker α-SMA. (c, d) Western blot analysis (n = 9) and immunofluorescence methods were used to detect the expression level of ICAM-1 protein in HPAECs. Yellow fluorescence represents ICAM-1. (e) Western blot analysis was used to detect the expression level of MCP-1 protein in HPAECs (n = 9). (f) Fluorescence method was performed to detect the adhesion of THP-1 cells and HPAECs. Red Dil staining marks THP-1 cells and DAPI color marks the nuclei of HPAECs. The data were expressed as mean ± SEM, ∗p < 0.05, scale: 20 μm. [file 5577634.f2.zip]

Archive with 3 entries (3 files):
- Fig. S2a-S2b.pdf
- Fig. S2c-S2d.pdf
- Fig. S2e-S2f.pdf
